# Supplementary material for: A PRRX1 Signature Identifies TIM-3 and VISTA as Potential Immune Checkpoint Targets in a Subgroup of Microsatellite Stable Colorectal Cancer Liver Metastases
Source: Cancer Res Commun. 2023 Feb 9;3(2):235–44. doi: 10.1158/2767-9764.CRC-22-0295 (PMC10035516; doi:10.1158/2767-9764.CRC-22-0295)
Supplement: Supplementary File S1 — Data S1-S9 [file crc-22-0295-s02.xlsx]

## Sheet: Overview of Supp File S1
	Supplementary File S1
	Collected Supplementary Data (Supp data S1-S8)
	Data S1	405 PRRX1 signature genes differentially expressed
	Data S2	Classification of samples into 4 PRRX1 subgroups
	Data S3	Predicted upstream regulators of PRRX1 signature genes
	Data S4	Annotation of PRRX1 signature genes
	Data S5	Curated public EMT/mesenchymal signatures
	Data S6	Clinical data and Fisher's Exact Test
	Data S7	Mutation frequencies
	Data S8	CRP measurements
	Data S9	List of proteins analyzed using RPPA

## Sheet: Data S1
Supplementary File S1
Data S1
405 differentially expressed genes forming the PRRX1 signature (FDR=<0.001)
SAM analysis: 405 DEGs sorted by fold-change
Called	GeneSymbol	d[i]	de[i]	Delta[i]	FDR[i]	Fold Change	q-val[i]
7	LUM	8.948	3.474	5.473	0	14.634	0
37	CYR61	7.383	2.89	4.493	0	12.884	0
230	CCL18	5.161	2.256	2.905	0	12.629	0
1	PRRX1	13.639	4.315	9.324	0	10.474	0
14	AEBP1	8.464	3.226	5.238	0	10.311	0
35	SULF1	7.615	2.908	4.707	0	9.942	0
31	INHBA	7.756	2.948	4.808	0	9.843	0
100	HLA-DRA	6.255	2.549	3.707	0	9.417	0
2	COL10A1	10.167	3.964	6.204	0	9.251	0
179	MGP	5.46	2.344	3.116	0	8.916	0
17	COL5A2	8.285	3.16	5.126	0	8.892	0
220	COMP	5.223	2.272	2.951	0	8.289	0
87	COL8A1	6.431	2.596	3.835	0	7.805	0
254	RGS1	5.026	2.22	2.807	0	7.56	0
6	RAB31	8.968	3.531	5.436	0	7.502	0
51	CTSK	6.969	2.78	4.189	0	7.201	0
28	THBS2	7.833	2.984	4.849	0	7.196	0
108	COL12A1	6.169	2.522	3.647	0	7.16	0
39	DCN	7.326	2.874	4.452	0	7.151	0
32	COL1A1	7.713	2.938	4.775	0	7.116	0
173	PDPN	5.501	2.356	3.145	0	6.968	0
206	ACTA2	5.294	2.296	2.998	0	6.863	0
190	MOXD1	5.39	2.323	3.067	0	6.667	0
59	COL1A2	6.84	2.73	4.11	0	6.523	0
97	IGFBP7	6.306	2.559	3.747	0	6.499	0
25	TMEM119	7.938	3.023	4.915	0	6.474	0
124	ANXA1	5.95	2.474	3.476	0	6.451	0
103	GPR68	6.23	2.538	3.692	0	6.402	0
66	SPOCK1	6.67	2.692	3.978	0	6.376	0
142	FSTL1	5.743	2.425	3.317	0	6.356	0
146	MFAP4	5.695	2.415	3.28	0	6.329	0
56	DPYSL3	6.864	2.748	4.117	0	6.178	0
81	IGFBP5	6.496	2.62	3.875	0	6.129	0
107	ISLR	6.182	2.525	3.657	0	6.079	0
75	EGR2	6.555	2.647	3.907	0	6.037	0
5	LGALS1	8.999	3.602	5.397	0	5.986	0
30	WNT5A	7.763	2.959	4.804	0	5.98	0
45	FAP	7.071	2.824	4.247	0	5.944	0
93	COL3A1	6.37	2.573	3.798	0	5.888	0
99	GREM1	6.257	2.552	3.705	0	5.886	0
23	COL15A1	8.008	3.051	4.956	0	5.861	0
74	ITGBL1	6.559	2.652	3.908	0	5.844	0
199	VSIG4	5.34	2.307	3.034	0	5.805	0
40	FCGR3A	7.321	2.865	4.457	0	5.773	0
94	PLAT	6.363	2.569	3.794	0	5.76	0
126	SRGN	5.942	2.468	3.474	0	5.712	0
246	LEF1	5.065	2.232	2.833	0	5.684	0
123	CTHRC1	5.967	2.476	3.491	0	5.641	0
8	COX7A1	8.916	3.425	5.491	0	5.613	0
130	LAPTM5	5.929	2.456	3.473	0	5.606	0
158	GFPT2	5.606	2.389	3.217	0	5.551	0
401	CNN1	4.519	2.058	2.461	0	5.545	0
242	MMP11	5.084	2.237	2.847	0	5.52	0
266	C11orf96	4.973	2.204	2.769	0	5.516	0
102	MRC2	6.243	2.542	3.701	0	5.487	0
127	S1PR3	5.937	2.465	3.472	0	5.427	0
104	C1QB	6.218	2.535	3.683	0	5.408	0
153	HLA-DMB	5.639	2.401	3.238	0	5.403	0
38	MRVI1	7.357	2.883	4.474	0	5.402	0
315	SLC2A14	4.784	2.146	2.639	0	5.381	0
243	HLA-DQA2	5.084	2.236	2.848	0	5.336	0
201	CH25H	5.321	2.305	3.016	0	5.328	0
50	SPARC	6.991	2.787	4.204	0	5.327	0
21	CALD1	8.028	3.084	4.945	0	5.288	0
203	SPARCL1	5.313	2.301	3.011	0	5.255	0
4	VIM	9.013	3.678	5.335	0	5.229	0
125	CD163	5.948	2.471	3.477	0	5.184	0
132	SLC24A3	5.853	2.451	3.402	0	5.131	0
326	RUNX3	4.742	2.133	2.609	0	5.101	0
184	CCL4	5.435	2.334	3.101	0	5.091	0
71	PDGFRA	6.616	2.666	3.951	0	5.073	0
61	ARL4C	6.802	2.719	4.083	0	5.04	0
237	HLA-DQA1	5.135	2.245	2.89	0	5.037	0
10	ANTXR1	8.718	3.345	5.373	0	5.024	0
43	FPR3	7.153	2.839	4.314	0	5.008	0
78	SLAMF8	6.527	2.634	3.894	0	5.005	0
98	C1QA	6.278	2.555	3.723	0	4.949	0
150	VCAN	5.656	2.406	3.251	0	4.948	0
365	CYP1B1	4.633	2.092	2.542	0	4.941	0
160	DUSP1	5.596	2.385	3.212	0	4.895	0
122	TIMP2	5.989	2.479	3.509	0	4.884	0
289	MS4A4A	4.896	2.174	2.722	0	4.878	0
182	LOX	5.45	2.338	3.112	0	4.859	0
11	LOC100507286	8.607	3.312	5.295	0	4.857	0
115	TAGLN	6.029	2.5	3.529	0	4.814	0
249	HEG1	5.048	2.227	2.821	0	4.779	0
238	SLA	5.116	2.243	2.873	0	4.765	0
195	LCP1	5.346	2.314	3.032	0	4.683	0
73	CYBB	6.598	2.656	3.942	0	4.6	0
86	IL4I1	6.437	2.6	3.837	0	4.599	0
135	CTGF	5.793	2.443	3.35	0	4.591	0
213	ADAM8	5.25	2.284	2.967	0	4.58	0
13	SLFN11	8.506	3.254	5.251	0	4.577	0
138	MAFB	5.763	2.436	3.327	0	4.568	0
128	LOXL2	5.934	2.462	3.472	0	4.543	0
63	GNB4	6.76	2.708	4.052	0	4.523	0
72	COL6A2	6.606	2.661	3.945	0	4.505	0
215	BLVRA	5.236	2.28	2.956	0	4.504	0
166	GGT5	5.564	2.371	3.193	0	4.498	0
15	EDIL3	8.452	3.202	5.25	0	4.494	0
105	PXDN	6.205	2.532	3.673	0	4.492	0
141	LY96	5.751	2.428	3.322	0	4.491	0
55	TNFAIP6	6.89	2.754	4.136	0	4.428	0
120	GPX8	5.996	2.485	3.511	0	4.413	0
92	THY1	6.383	2.576	3.806	0	4.393	0
53	PDGFRB	6.941	2.767	4.174	0	4.391	0
3	PPAPDC1A	9.513	3.784	5.729	0	4.316	0
192	TUBB6	5.379	2.319	3.06	0	4.308	0
340	GZMA	4.711	2.117	2.594	0	4.269	0
57	MSRB3	6.863	2.742	4.122	0	4.268	0
357	PRKCDBP	4.66	2.099	2.561	0	4.256	0
241	MGC24103	5.089	2.239	2.85	0	4.218	0
64	FBLN2	6.753	2.703	4.05	0	4.203	0
284	HLA-DPA1	4.915	2.18	2.735	0	4.196	0
205	CXCR4	5.298	2.298	3	0	4.191	0
85	GLI3	6.458	2.604	3.854	0	4.177	0
231	FCGR2B	5.159	2.254	2.906	0	4.17	0
26	DACT3	7.931	3.009	4.922	0	4.131	0
335	MS4A7	4.717	2.122	2.594	0	4.109	0
181	CD109	5.457	2.34	3.117	0	4.106	0
47	TCF4	7.019	2.808	4.211	0	4.089	0
178	HLA-DPB1	5.462	2.346	3.116	0	4.063	0
46	MXRA5	7.045	2.816	4.23	0	4.05	0
344	C21orf96	4.704	2.113	2.59	0	4.049	0
49	TSC22D3	7.008	2.794	4.214	0	4.035	0
194	LOXL1	5.355	2.316	3.039	0	4.031	0
148	ALOX5AP	5.689	2.411	3.279	0	4.01	0
374	CST2	4.596	2.083	2.512	0	4.005	0
36	COL4A2	7.385	2.899	4.486	0	3.989	0
286	DACT1	4.906	2.178	2.728	0	3.978	0
313	COL6A1	4.795	2.148	2.647	0	3.972	0
282	NCF2	4.918	2.182	2.735	0	3.965	0
16	EFS	8.327	3.181	5.146	0	3.958	0
144	XLOC_011331	5.731	2.42	3.311	0	3.938	0
333	TYROBP	4.722	2.125	2.597	0	3.857	0
164	FAM129A	5.578	2.376	3.203	0	3.852	0
328	SLC15A3	4.736	2.13	2.605	0	3.847	0
22	ANGPTL2	8.016	3.068	4.948	0	3.846	0
171	IFI16	5.533	2.36	3.173	0	3.809	0
197	CSF1R	5.345	2.31	3.034	0	3.808	0
20	HSPB2	8.04	3.101	4.938	0	3.807	0
69	DKK3	6.634	2.676	3.958	0	3.806	0
65	RAB34	6.694	2.698	3.996	0	3.805	0
88	LDOC1	6.41	2.592	3.818	0	3.799	0
29	RFTN1	7.806	2.972	4.835	0	3.788	0
270	EMP3	4.96	2.198	2.762	0	3.751	0
273	MRAS	4.954	2.194	2.759	0	3.748	0
137	GMFG	5.778	2.438	3.34	0	3.745	0
42	DSE	7.221	2.847	4.374	0	3.744	0
76	KCNE4	6.552	2.642	3.91	0	3.739	0
283	TLR2	4.916	2.181	2.735	0	3.727	0
62	PTGIR	6.802	2.714	4.088	0	3.667	0
67	SAMSN1	6.656	2.686	3.969	0	3.661	0
339	VAV1	4.711	2.118	2.593	0	3.658	0
131	LCP2	5.91	2.454	3.457	0	3.636	0
112	PLXDC2	6.102	2.509	3.593	0	3.632	0
167	AOC3	5.561	2.369	3.192	0	3.631	0
183	RHOH	5.435	2.336	3.099	0	3.624	0
133	TRPV2	5.814	2.448	3.365	0	3.599	0
329	FYB	4.735	2.129	2.605	0	3.59	0
350	HLA-DRB3	4.686	2.107	2.579	0	3.583	0
400	PRRX2	4.532	2.059	2.472	0	3.582	0
52	LOC100506027	6.962	2.774	4.189	0	3.557	0
388	CCR5	4.569	2.071	2.498	0	3.554	0
217	BCAT1	5.229	2.277	2.953	0	3.531	0
255	IL1B	5.024	2.218	2.806	0	3.526	0
193	ZNF469	5.359	2.317	3.041	0	3.498	0
34	RUNX1T1	7.642	2.918	4.724	0	3.495	0
33	CD248	7.684	2.927	4.757	0	3.476	0
323	CLMP	4.749	2.136	2.613	0	3.464	0
198	EMILIN1	5.345	2.309	3.036	0	3.454	0
353	LST1	4.678	2.104	2.574	0	3.433	0
404	LOC100131774	4.51	2.055	2.454	0	3.429	0
185	ITGA11	5.415	2.332	3.083	0	3.414	0
380	LILRB2	4.586	2.077	2.509	0	3.412	0
363	ANGPT2	4.636	2.094	2.542	0	3.411	0
41	TSHZ3	7.265	2.855	4.41	0	3.404	0
159	TMEM130	5.605	2.387	3.218	0	3.391	0
116	EFEMP2	6.028	2.497	3.531	0	3.386	0
68	C20orf194	6.634	2.681	3.953	0	3.376	0
24	PMP22	8.003	3.037	4.966	0	3.355	0
134	COL4A1	5.799	2.446	3.353	0	3.355	0
321	GBP1	4.756	2.139	2.617	0	3.344	0
177	LRRC32	5.468	2.348	3.121	0	3.317	0
366	ASPN	4.633	2.091	2.542	0	3.315	0
268	FCGR2C	4.968	2.201	2.767	0	3.312	0
147	SLC1A3	5.694	2.413	3.281	0	3.307	0
267	CYTIP	4.968	2.203	2.765	0	3.307	0
299	GPNMB	4.842	2.163	2.679	0	3.287	0
371	CCR1	4.606	2.087	2.52	0	3.271	0
272	HTRA1	4.954	2.196	2.758	0	3.269	0
90	COL8A2	6.392	2.584	3.808	0	3.267	0
263	MXRA8	4.987	2.208	2.779	0	3.266	0
12	WNT2	8.508	3.283	5.225	0	3.261	0
258	FCGR1B	5.013	2.215	2.798	0	3.226	0
54	F2R	6.926	2.76	4.165	0	3.174	0
247	LOC100505592	5.059	2.23	2.828	0	3.155	0
317	TMEM204	4.773	2.143	2.63	0	3.152	0
362	GNG11	4.64	2.095	2.545	0	3.152	0
296	SFRP4	4.857	2.167	2.69	0	3.143	0
226	DRAM1	5.194	2.262	2.932	0	3.142	0
399	HCLS1	4.533	2.06	2.473	0	3.135	0
364	CCDC88A	4.634	2.093	2.541	0	3.127	0
379	VEGFC	4.587	2.079	2.509	0	3.1	0
264	KLF9	4.985	2.207	2.778	0	3.096	0
293	PCOLCE	4.875	2.171	2.704	0	3.086	0
96	GLI1	6.327	2.562	3.765	0	3.08	0
156	C1QTNF5	5.62	2.394	3.226	0	3.071	0
79	KIAA1462	6.516	2.629	3.887	0	3.061	0
113	MDFIC	6.075	2.506	3.569	0	3.041	0
336	HCST	4.717	2.121	2.595	0	3.03	0
227	TRIM22	5.186	2.26	2.926	0	3.017	0
302	ITGA1	4.832	2.16	2.671	0	3.013	0
320	A2M	4.766	2.14	2.626	0	3.006	0
121	NOTCH3	5.994	2.482	3.512	0	3.001	0
89	ZEB1	6.396	2.588	3.808	0	2.986	0
172	VASN	5.532	2.358	3.174	0	2.979	0
316	TLR1	4.782	2.144	2.638	0	2.965	0
77	SYNDIG1	6.542	2.638	3.904	0	2.963	0
337	C10orf10	4.715	2.12	2.595	0	2.954	0
114	UNC5B	6.044	2.503	3.542	0	2.953	0
381	LIPA	4.583	2.076	2.507	0	2.951	0
91	TGFB3	6.389	2.58	3.809	0	2.95	0
225	EHD2	5.195	2.264	2.931	0	2.93	0
170	ARMCX1	5.537	2.363	3.174	0	2.923	0
207	NEXN	5.275	2.294	2.98	0	2.92	0
262	DOCK10	4.99	2.21	2.78	0	2.91	0
260	CTSB	4.994	2.212	2.782	0	2.905	0
386	FBLN5	4.571	2.073	2.498	0	2.881	0
118	RNF144B	6.021	2.491	3.53	0	2.873	0
405	SLIT3	4.509	2.054	2.455	0	2.859	0
143	CHST11	5.735	2.423	3.313	0	2.851	0
274	COPZ2	4.953	2.193	2.76	0	2.849	0
9	CDH11	8.775	3.385	5.391	0	2.846	0
222	LINC00152	5.219	2.268	2.951	0	2.84	0
250	MS4A6A	5.038	2.226	2.813	0	2.832	0
18	PALLD	8.192	3.139	5.053	0	2.829	0
165	AKT3	5.571	2.374	3.198	0	2.802	0
348	CMKLR1	4.691	2.109	2.582	0	2.79	0
370	GRP	4.606	2.088	2.519	0	2.779	0
82	COL6A3	6.471	2.616	3.855	0	2.767	0
157	RGL1	5.608	2.392	3.216	0	2.755	0
210	ICAM1	5.269	2.289	2.98	0	2.747	0
224	LTBP1	5.206	2.265	2.941	0	2.747	0
189	DOCK4	5.396	2.325	3.071	0	2.746	0
212	FRMD6	5.26	2.285	2.975	0	2.737	0
176	ZEB2	5.479	2.35	3.129	0	2.734	0
356	ITGAM	4.661	2.1	2.56	0	2.723	0
378	HTRA3	4.591	2.079	2.511	0	2.715	0
223	BATF3	5.213	2.267	2.947	0	2.706	0
402	HLA-DMA	4.518	2.057	2.46	0	2.687	0
136	COL5A1	5.791	2.441	3.35	0	2.678	0
304	GIMAP4	4.829	2.159	2.67	0	2.672	0
111	CLIC2	6.124	2.512	3.611	0	2.671	0
163	VCAM1	5.583	2.378	3.205	0	2.669	0
305	ITPR1	4.822	2.158	2.664	0	2.664	0
310	FERMT2	4.806	2.152	2.654	0	2.664	0
140	FBN1	5.758	2.431	3.328	0	2.658	0
219	B4GALNT1	5.227	2.273	2.953	0	2.652	0
174	GPR65	5.497	2.354	3.143	0	2.634	0
27	HOPX	7.905	2.996	4.909	0	2.624	0
314	FAM49A	4.793	2.147	2.646	0	2.598	0
377	SGCA	4.591	2.08	2.51	0	2.577	0
324	HAVCR2	4.747	2.135	2.612	0	2.573	0
403	CLIC4	4.514	2.056	2.457	0	2.566	0
152	IRAK3	5.644	2.403	3.24	0	2.564	0
265	PLEKHO1	4.981	2.205	2.776	0	2.544	0
354	LOC645722	4.669	2.103	2.567	0	2.533	0
235	JAZF1	5.147	2.248	2.899	0	2.523	0
240	XLOC_001215	5.089	2.24	2.849	0	2.516	0
387	XLOC_003146	4.57	2.072	2.498	0	2.508	0
204	CAV1	5.3	2.299	3.001	0	2.502	0
298	LAMA2	4.847	2.164	2.683	0	2.499	0
311	TLR7	4.8	2.15	2.649	0	2.498	0
391	TGFB1	4.553	2.068	2.484	0	2.497	0
175	LOC100507263	5.496	2.352	3.145	0	2.467	0
129	STON1	5.931	2.459	3.472	0	2.453	0
383	MCAM	4.582	2.075	2.507	0	2.446	0
259	GJC1	4.994	2.214	2.78	0	2.425	0
338	COL13A1	4.713	2.119	2.594	0	2.386	0
80	DEGS1	6.498	2.625	3.873	0	2.378	0
216	XLOC_007433	5.234	2.278	2.956	0	2.377	0
233	CDK14	5.151	2.251	2.9	0	2.373	0
352	ITGA10	4.68	2.105	2.576	0	2.369	0
331	A1BG-AS1	4.727	2.127	2.6	0	2.36	0
279	SPON2	4.929	2.186	2.743	0	2.354	0
372	NRP1	4.603	2.086	2.517	0	2.351	0
234	FOXL1	5.148	2.249	2.899	0	2.323	0
110	NTM	6.142	2.515	3.627	0	2.31	0
168	LAYN	5.556	2.367	3.189	0	2.31	0
109	VWF	6.159	2.519	3.64	0	2.299	0
360	LOC100505500	4.652	2.097	2.555	0	2.289	0
278	LTBP2	4.929	2.188	2.742	0	2.264	0
375	RCSD1	4.594	2.082	2.512	0	2.246	0
277	MITF	4.93	2.189	2.741	0	2.239	0
392	TIFAB	4.552	2.067	2.485	0	2.231	0
106	SPATA18	6.204	2.528	3.675	0	2.219	0
19	GLT8D2	8.076	3.12	4.956	0	2.208	0
394	CLIP4	4.548	2.065	2.483	0	2.205	0
261	NCF1	4.991	2.211	2.78	0	2.197	0
290	DZIP1	4.896	2.173	2.723	0	2.197	0
187	KANK2	5.404	2.328	3.075	0	2.19	0
169	EVC	5.541	2.365	3.176	0	2.189	0
396	LOC100507554	4.546	2.063	2.483	0	2.178	0
161	SSPN	5.592	2.383	3.209	0	2.174	0
309	ENG	4.811	2.153	2.658	0	2.174	0
60	NOX4	6.805	2.725	4.08	0	2.17	0
351	XLOC_l2_006399	4.681	2.106	2.575	0	2.17	0
44	XLOC_001625	7.145	2.832	4.313	0	2.156	0
398	FIBIN	4.535	2.061	2.474	0	2.153	0
307	PODXL	4.817	2.155	2.661	0	2.14	0
251	XLOC_004598	5.035	2.224	2.81	0	2.132	0
345	MAP7D1	4.701	2.112	2.589	0	2.129	0
355	SIGLEC10	4.664	2.102	2.563	0	2.127	0
180	MPDZ	5.459	2.342	3.117	0	2.12	0
84	MCL1	6.461	2.608	3.853	0	2.099	0
257	MIR100HG	5.018	2.217	2.801	0	2.095	0
393	SCARF2	4.549	2.066	2.483	0	2.094	0
319	SPG20	4.77	2.141	2.629	0	2.092	0
330	GJD3	4.731	2.128	2.602	0	2.091	0
117	GUCY1A3	6.025	2.494	3.531	0	2.088	0
155	SNAI2	5.632	2.396	3.236	0	2.063	0
236	CPZ	5.138	2.246	2.891	0	2.042	0
291	SGIP1	4.888	2.172	2.717	0	2.035	0
322	GLIPR1	4.75	2.138	2.613	0	2.034	0
211	MIR143HG	5.268	2.287	2.982	0	2.033	0
162	MAGI2-AS3	5.584	2.38	3.203	0	2.019	0
221	GPR116	5.221	2.27	2.951	0	2.015	0
119	EHD3	6.002	2.488	3.514	0	2.006	0
191	ETV1	5.389	2.321	3.068	0	1.996	0
188	FGFR1	5.403	2.327	3.076	0	1.994	0
209	CLEC1A	5.272	2.291	2.982	0	1.988	0
252	CPEB1	5.032	2.223	2.809	0	1.984	0
327	SLC12A4	4.737	2.132	2.606	0	1.967	0
397	OLFML2B	4.544	2.062	2.481	0	1.962	0
244	ATP10A	5.073	2.234	2.839	0	1.955	0
395	HMCN1	4.547	2.064	2.482	0	1.952	0
214	MMP2	5.241	2.282	2.96	0	1.95	0
232	TRO	5.156	2.252	2.904	0	1.94	0
149	CLEC2B	5.665	2.408	3.257	0	1.932	0
218	KIAA0247	5.228	2.275	2.953	0	1.931	0
280	CCDC8	4.922	2.185	2.737	0	1.92	0
208	EFHA2	5.273	2.292	2.98	0	1.916	0
376	KIRREL	4.591	2.081	2.51	0	1.916	0
367	HIC1	4.628	2.09	2.538	0	1.91	0
342	XLOC_001851	4.708	2.115	2.593	0	1.898	0
196	PYGO1	5.346	2.312	3.034	0	1.894	0
275	FILIP1L	4.949	2.192	2.757	0	1.891	0
325	SYNPO2	4.746	2.134	2.612	0	1.888	0
332	XLOC_011815	4.727	2.126	2.601	0	1.871	0
294	CYS1	4.875	2.169	2.705	0	1.87	0
202	XLOC_004528	5.319	2.303	3.016	0	1.868	0
269	EDNRA	4.964	2.2	2.764	0	1.855	0
48	C14orf132	7.009	2.801	4.208	0	1.843	0
373	TWIST1	4.599	2.085	2.514	0	1.84	0
308	TNFSF12	4.816	2.154	2.662	0	1.835	0
334	LMOD1	4.721	2.124	2.597	0	1.834	0
186	MIAT	5.406	2.33	3.076	0	1.822	0
297	CHST1	4.853	2.165	2.687	0	1.818	0
70	DLC1	6.632	2.671	3.962	0	1.785	0
83	NAP1L3	6.466	2.612	3.854	0	1.781	0
295	BLID	4.863	2.168	2.695	0	1.765	0
288	ZNF521	4.901	2.176	2.725	0	1.764	0
349	AIF1	4.687	2.108	2.579	0	1.753	0
276	SHISA2	4.937	2.19	2.746	0	1.735	0
101	GUCY1B3	6.253	2.545	3.708	0	1.722	0
145	XLOC_l2_013580	5.73	2.418	3.312	0	1.722	0
347	LOC375196	4.697	2.11	2.587	0	1.71	0
228	ARHGEF25	5.167	2.259	2.909	0	1.7	0
368	NFKB2	4.619	2.089	2.531	0	1.69	0
248	PHYHIP	5.053	2.229	2.825	0	1.683	0
271	NALCN	4.956	2.197	2.759	0	1.677	0
139	SGCD	5.761	2.433	3.328	0	1.676	0
253	BNC2	5.028	2.221	2.807	0	1.672	0
239	JAM3	5.109	2.242	2.868	0	1.652	0
58	TMEM200B	6.858	2.736	4.122	0	1.605	0
389	FAM19A5	4.566	2.07	2.495	0	1.603	0
312	SETBP1	4.795	2.149	2.646	0	1.595	0
361	LOC100507311	4.649	2.096	2.553	0	1.595	0
229	RARB	5.164	2.257	2.907	0	1.574	0
287	ARHGEF6	4.906	2.177	2.729	0	1.559	0
390	PKNOX2	4.561	2.069	2.492	0	1.548	0
154	COL5A3	5.634	2.398	3.236	0	1.543	0
301	MEIS1	4.833	2.162	2.672	0	1.527	0
358	VSTM4	4.66	2.098	2.562	0	1.527	0
95	DOK6	6.344	2.566	3.778	0	1.521	0
318	GAP43	4.771	2.142	2.628	0	1.485	0
346	LOC100129397	4.699	2.111	2.588	0	1.473	0
281	EBF1	4.918	2.184	2.735	0	1.452	0
341	EPHA3	4.709	2.116	2.593	0	1.431	0
306	LRRK2	4.82	2.157	2.663	0	1.418	0
384	XLOC_009791	4.575	2.074	2.501	0	1.38	0
245	LOC286068	5.065	2.233	2.832	0	1.317	0
343	ANKRD26	-4.707	-3.411	1.296	0	-1.452	0
382	CFDP1	-4.583	-3.298	1.284	0	-1.542	0
385	MTPAP	-4.573	-3.268	1.305	0	-1.588	0
151	ZNF34	-5.654	-4.262	1.392	0	-1.749	0
292	ZNF485	-4.883	-3.588	1.295	0	-1.794	0
369	CDNF	-4.608	-3.33	1.277	0	-1.838	0
200	ZNF252	-5.337	-3.922	1.415	0	-1.947	0
303	C8orf82	-4.831	-3.459	1.372	0	-2.094	0
359	TRAP1	-4.655	-3.37	1.285	0	-2.097	0
285	HIST1H3B	-4.91	-3.666	1.245	0	-2.191	0
256	TAS1R3	-5.022	-3.775	1.247	0	-2.271	0
300	SLC39A4	-4.837	-3.516	1.321	0	-2.893	0

## Sheet: Data S2
Supplementary File S1
Data S2
Sample subclusters: 4 PRRX1 subgroups
PRRX1high (n=7)	PRRX1int1 (n=13)	PRRX1int2 (n=10)	PRRX1low (n=14)
COMET.0003M1.1	COMET.0008M1.1	COMET.0014M1.1	COMET.0001M1.1
COMET.0027M1.1	COMET.0008M2.1	COMET.0016M1.1	COMET.0004M1.1
COMET.0027M3.1	COMET.0011M1.1	COMET.0026M1.1	COMET.0005M1.1
COMET.0029M1.1	COMET.0018M1.1	COMET.0026M2.1	COMET.0012M1.1
COMET.0038M1.2	COMET.0018M2.1	COMET.0032M1.1	COMET.0013M1.1
COMET.0054M1.1	COMET.0023M1.1	COMET.0032M2.1	COMET.0015M1.1
COMET.0057M1.1	COMET.0028M1.1	COMET.0035M1.1	COMET.0017M1.1
	COMET.0031M2.1	COMET.0044M1.2	COMET.0020M1.1
	COMET.0033M1.2	COMET.0051M1.1	COMET.0024M1.1
	COMET.0042M1.1	COMET.0059M1.1	COMET.0034M1.1
	COMET.0042M2.1		COMET.0040M1.2
	COMET.0043M1.1		COMET.0049M1.1
	COMET.0047M1.1		COMET.0052M1.1
			COMET.0053M1.1

## Sheet: Data S3
Supplementary File S1
Data S3
Predicted upstream regulators of PRRX1 signature genes
Top Upstream Regulators significantly associated with PRRX1 signature genes (n=405). IPA anlysis, ranked by p-value
Upstream Regulator	Expr Fold Change	Molecule Type	Predicted Activation State	Activation z-score	Flags	p-value of overlap	Target molecules in dataset
SPDEF		transcription regulator	Inhibited	-4.18	bias	4.45e-19	CDH11,COL13A1,COL1A1,COL4A1,COL4A2,COL5A1,COL5A2,COL6A1,COL6A2,COL6A3,CTGF,DKK3,FGFR1,LEF1,SNAI2,TGFB1,VIM,WNT5A,ZEB1
TGFB1	2.497	growth factor	Activated	4.842	bias	1.02e-15	ACTA2,ASPN,CD163,CDH11,COL1A1,COL1A2,COL3A1,COL5A1,COL6A3,CSF1R,CTGF,CXCR4,DOCK4,ENG,FAP,FBN1,GLI1,IGFBP5,ITGA1,LTBP1,LTBP2,MMP2,NRP1,RAB31,SNAI2,SPARC,SPOCK1,TAGLN,TGFB1,TWIST1,VCAN,VIM,WNT5A,ZEB1
SMARCA4		transcription regulator	Activated	4.888	bias	1.87e-14	A1BG-AS1,A2M,ANGPTL2,ARL4C,CCR1,CLIC2,CTGF,CTSB,EDNRA,EMP3,GMFG,GPR68,HCLS1,HCST,HLA-DRA,ICAM1,IFI16,IGFBP5,IGFBP7,IL1B,INHBA,ITPR1,LGALS1,LOX,LOXL2,LUM,MGP,MMP2,NAP1L3,NRP1,PLAT,RGS1,TAGLN,THY1,TLR2,TMEM204,VIM
HIF1A		transcription regulator	Activated	2.79	bias	5.45e-11	ALOX5AP,CAV1,CTGF,CXCR4,CYR61,HLA-DRB3,IL1B,ITGA1,ITPR1,LGALS1,LOX,LOXL2,MCL1,MMP2,NOX4,SULF1,TCF4,TGFB1,TGFB3,TLR2,VCAM1,VEGFC
TNF		cytokine	Activated	3.435	bias	2.03e-10	ACTA2,ADAM8,C10orf10,CCL18,CCL4,CD163,CDH11,CNN1,COL1A2,CXCR4,CYBB,DUSP1,GBP1,GNB4,ICAM1,IL1B,INHBA,IRAK3,LTBP2,MCAM,MCL1,MMP2,NCF2,NFKB2,PDPN,RFTN1,TGFB1,TLR2,TSC22D3,VCAM1,VEGFC,WNT5A
FBN1	2.658	other	Inhibited	-2.613	bias	1.17e-09	COL1A2,COL3A1,COL4A2,COL6A3,CTGF,FBN1,LTBP1
TP63		transcription regulator		-0.729	bias	1.95e-09	COL4A1,COL5A1,CXCR4,CYR61,ENG,F2R,FBN1,IGFBP7,IL1B,INHBA,NOTCH3,SNAI2,SSPN,TAGLN,TGFB1,TGFB3,THY1,VIM,WNT5A,ZEB1,ZEB2
IL27		cytokine		1.411	bias	5.87e-09	C10orf10,CCL4,CD163,HLA-DMA,HLA-DMB,HLA-DPA1,HLA-DQA1,HLA-DRA,ICAM1,IL1B,ITGAM
IFNG		cytokine	Activated	2.99	bias	8.01e-09	AIF1,C1QA,C1QB,CCL18,CCL4,CCR5,CD163,CXCR4,CYBB,FCGR1B,GBP1,HLA-DRA,HTRA1,ICAM1,IL1B,MMP11,MMP2,NCF2,SLC15A3,TLR1,TLR2,TNFSF12,TRIM22,VCAM1
IL13		cytokine		0.289	bias	9.91e-09	BLVRA,CCL18,CD163,COL1A2,CXCR4,CYBB,GPNMB,HTRA1,IL1B,IRAK3,LILRB2,LIPA,MS4A4A,RFTN1,SLA,TLR1,VCAM1,WNT5A

## Sheet: Data S4
Supplementary File S1
Data S4
Functional annotation of PRRX1 signature genes
Top Biological functions/diseases significantly associated with PRRX1 signature genes (n=405). IPA anlysis, customized settings: tissue and cells parameter; immune cells, liver, CRC cell lines, ranked by p-value
Categories	Diseases or Functions Annotation	p-Value	Predicted Activation State	Activation z-score	Flags	# Molecules	Molecules
Cancer, Gastrointestinal Disease, Organismal Injury and Abnormalities	Metastatic colorectal cancer	1.48e-15				27	ACTA2,ANGPTL2,CAV1,CD248,COL4A1,COL4A2,COL6A3,CTGF,EFS,F2R,HCLS1,HTRA1,ICAM1,IGFBP5,IGFBP7,ISLR,MAFB,MEIS1,MMP2,PCOLCE,PLAT,PRRX1,PRRX2,RAB31,TWIST1,VCAM1,VEGFC
Cellular Movement, Hematological System Development and Function, Immune Cell Trafficking	Cell movement of leukocytes	4.78e-11	Increased	3.103	bias	31	AIF1,ANXA1,AOC3,CCDC88A,CCL18,CCL4,CCR1,CCR5,CMKLR1,CXCR4,F2R,FCGR3A/FCGR3B,FYB1,GRP,ICAM1,IL1B,ITGAM,JAM3,LCP1,LCP2,LGALS1,MCAM,MS4A4A,RGS1,TGFB1,THY1,TIMP2,TLR2,VCAM1,VEGFC,WNT5A
Cell-To-Cell Signaling and Interaction, Hematological System Development and Function	Binding of leukocytes	7.7e-11	Increased	3.488	bias	24	A2M,ANGPT2,ANXA1,AOC3,CCL4,CCR1,CXCR4,ENG,FCGR3A/FCGR3B,FYB1,ICAM1,IL1B,ITGAM,JAM3,LCP2,MCAM,RGS1,TGFB1,THY1,TLR2,TLR7,TNFSF12,VAV1,VCAM1
Cellular Movement	Cell movement	1.52e-10	Increased	3.246	bias	36	AIF1,ANXA1,AOC3,CAV1,CCDC88A,CCL18,CCL4,CCR1,CCR5,CMKLR1,CXCR4,F2R,FCGR3A/FCGR3B,FERMT2,FYB1,GRP,ICAM1,IL1B,ITGAM,JAM3,LCP1,LCP2,LGALS1,MCAM,MMP2,MS4A4A,RGS1,SPARCL1,TGFB1,THY1,TIMP2,TLR2,VCAM1,VEGFC,WNT5A,ZEB1
Cellular Movement, Hematological System Development and Function, Immune Cell Trafficking	Cell movement of PBMCs	2.24e-10	Increased	2.41	bias	13	ANXA1,CCL4,CCR1,CCR5,CXCR4,F2R,FYB1,ICAM1,ITGAM,LCP1,LCP2,RGS1,TLR2
Cell-To-Cell Signaling and Interaction, Hematological System Development and Function, Immune Cell Trafficking	Adhesion of immune cells	2.98e-10	Increased	3.578	bias	22	A2M,ANGPT2,ANXA1,AOC3,CCL4,CXCR4,FCGR3A/FCGR3B,FYB1,ICAM1,IL1B,ITGAM,JAM3,LCP2,MCAM,RGS1,TGFB1,THY1,TLR2,TLR7,TNFSF12,VAV1,VCAM1
Cellular Movement	Migration of cells	4.5e-10	Increased	3.293	bias	34	AIF1,ANXA1,AOC3,CAV1,CCDC88A,CCL18,CCL4,CCR1,CCR5,CMKLR1,CXCR4,F2R,FCGR3A/FCGR3B,FYB1,GRP,ICAM1,IL1B,ITGAM,JAM3,LCP1,LCP2,LGALS1,MCAM,MS4A4A,RGS1,SPARCL1,TGFB1,THY1,TIMP2,TLR2,VCAM1,VEGFC,WNT5A,ZEB1
Cell-To-Cell Signaling and Interaction, Hematological System Development and Function	Interaction of mononuclear leukocytes	2.56e-09	Increased	2.865	bias	17	ANGPT2,AOC3,CCL4,CCR1,CXCR4,ENG,FYB1,ICAM1,ITGAM,JAM3,LCP2,MCAM,RGS1,TGFB1,TLR2,VAV1,VCAM1
Cell-To-Cell Signaling and Interaction, Hematological System Development and Function	Binding of mononuclear leukocytes	1.02e-08	Increased	2.692	bias	16	ANGPT2,AOC3,CCL4,CCR1,CXCR4,ENG,FYB1,ICAM1,ITGAM,JAM3,LCP2,MCAM,RGS1,TGFB1,VAV1,VCAM1
Cellular Movement, Hematological System Development and Function, Immune Cell Trafficking	Cell movement of mononuclear leukocytes	3.2e-08	Increased	3.111	bias	22	AIF1,ANXA1,AOC3,CCL18,CCL4,CCR1,CCR5,CXCR4,F2R,FYB1,ICAM1,IL1B,ITGAM,LCP1,LCP2,MCAM,RGS1,TGFB1,TIMP2,TLR2,VCAM1,WNT5A
Cell-To-Cell Signaling and Interaction, Hematological System Development and Function	Interaction of lymphocytes	3.26e-08	Increased	2.414	bias	14	AOC3,CCL4,CCR1,CXCR4,ENG,FYB1,ICAM1,JAM3,LCP2,MCAM,RGS1,TGFB1,TLR2,VCAM1
Cellular Development, Cellular Growth and Proliferation, Hematological System Development and Function, Lymphoid Tissue Structure and Development	Proliferation of immune cells	3.75e-08		-0.569	bias	25	A2M,AIF1,ANXA1,CAV1,CCL4,CCR5,CSF1R,FCGR2B,GPNMB,HAVCR2,HLA-DMB,HLA-DPA1,HLA-DPB1,ICAM1,IL1B,IL4I1,LGALS1,LILRB2,LST1,PDGFRA,TGFB1,TLR2,TYROBP,VCAM1,VSIG4
Cellular Movement, Hematological System Development and Function, Immune Cell Trafficking	Transmigration of leukocytes	4.4e-08		1.04	bias	11	AOC3,CCL4,ICAM1,IL1B,ITGAM,JAM3,LGALS1,TGFB1,THY1,TIMP2,VCAM1
Cellular Development, Cellular Growth and Proliferation, Hematological System Development and Function, Lymphoid Tissue Structure and Development	Proliferation of mononuclear leukocytes	6.55e-08		-0.569	bias	24	A2M,AIF1,ANXA1,CAV1,CCL4,CCR5,CSF1R,FCGR2B,GPNMB,HAVCR2,HLA-DMB,HLA-DPA1,HLA-DPB1,ICAM1,IL1B,IL4I1,LGALS1,LILRB2,LST1,TGFB1,TLR2,TYROBP,VCAM1,VSIG4
Cellular Movement, Hematological System Development and Function, Immune Cell Trafficking, Inflammatory Response	Cell movement of phagocytes	9.03e-08	Increased	2.891	bias	21	AIF1,ANXA1,CCDC88A,CCL4,CCR1,CCR5,CMKLR1,CXCR4,F2R,GRP,ICAM1,IL1B,ITGAM,JAM3,LGALS1,MS4A4A,TGFB1,TIMP2,VCAM1,VEGFC,WNT5A
Cellular Movement, Hematological System Development and Function, Immune Cell Trafficking, Inflammatory Response	Chemotaxis of PBMCs	1.05e-07	Increased	2.012	bias	8	ANXA1,CCL4,CCR1,CCR5,CXCR4,F2R,LCP1,TLR2
Cellular Development, Cellular Growth and Proliferation, Hematological System Development and Function, Lymphoid Tissue Structure and Development	Proliferation of lymphocytes	1.14e-07		-0.731	bias	23	A2M,AIF1,ANXA1,CAV1,CCL4,CCR5,FCGR2B,GPNMB,HAVCR2,HLA-DMB,HLA-DPA1,HLA-DPB1,ICAM1,IL1B,IL4I1,LGALS1,LILRB2,LST1,TGFB1,TLR2,TYROBP,VCAM1,VSIG4
Cellular Movement, Hematological System Development and Function, Immune Cell Trafficking	Cell movement of peripheral blood lymphocytes	1.4e-07		1.823	bias	7	CCR5,CXCR4,FYB1,ICAM1,LCP1,LCP2,RGS1
Cell-To-Cell Signaling and Interaction, Hematological System Development and Function	Binding of lymphocytes	1.51e-07	Increased	2.208	bias	13	AOC3,CCL4,CCR1,CXCR4,ENG,FYB1,ICAM1,JAM3,LCP2,MCAM,RGS1,TGFB1,VCAM1
Inflammatory Response	Inflammatory response	2.66e-07	Increased	2.64	bias	21	AIF1,ANXA1,CCDC88A,CCL18,CCL4,CCR1,CCR5,CMKLR1,CXCR4,F2R,FCGR2B,IL1B,JAM3,LCP1,LGALS1,PLAT,RGS1,TGFB1,TLR2,VEGFC,WNT5A
Cellular Movement	Cell movement of myeloid cells	2.7e-07	Increased	2.89	bias	20	AIF1,ANXA1,CCDC88A,CCL4,CCR1,CMKLR1,CXCR4,F2R,GRP,ICAM1,IL1B,ITGAM,JAM3,LGALS1,MS4A4A,TGFB1,TIMP2,VCAM1,VEGFC,WNT5A
Cell-To-Cell Signaling and Interaction	Binding of myeloid cells	3.07e-07	Increased	2.371	bias	14	ANGPT2,ANXA1,CCR1,FCGR3A/FCGR3B,ICAM1,IL1B,ITGAM,JAM3,TGFB1,THY1,TLR2,TNFSF12,VAV1,VCAM1
Cell-To-Cell Signaling and Interaction	Adhesion of myeloid cells	3.22e-07	Increased	2.027	bias	12	ANGPT2,ANXA1,ICAM1,IL1B,ITGAM,JAM3,TGFB1,THY1,TLR2,TNFSF12,VAV1,VCAM1
Connective Tissue Disorders, Inflammatory Disease, Organismal Injury and Abnormalities, Skeletal and Muscular Disorders	Rheumatic Disease	3.65e-07				25	ADAM8,CCL18,CCL4,CCR1,CLIC2,CXCR4,DUSP1,FCGR2B,FCGR3A/FCGR3B,GZMA,HLA-DQA1,HLA-DRA,IL1B,ITGAM,LCP1,LGALS1,LRRK2,MCL1,MMP2,RCSD1,RGS1,RUNX3,TLR1,TLR2,VIM
Connective Tissue Disorders, Immunological Disease, Inflammatory Disease, Inflammatory Response, Organismal Injury and Abnormalities, Skeletal and Muscular Disorders	Rheumatoid arthritis	4.38e-07				22	ADAM8,CCL18,CCL4,CCR1,CLIC2,CXCR4,DUSP1,FCGR2B,FCGR3A/FCGR3B,GZMA,HLA-DQA1,HLA-DRA,IL1B,LCP1,LGALS1,LRRK2,MCL1,MMP2,RCSD1,TLR1,TLR2,VIM
Connective Tissue Disorders, Inflammatory Disease, Inflammatory Response, Organismal Injury and Abnormalities, Skeletal and Muscular Disorders	Inflammation of joint	4.92e-07				24	ADAM8,CCL18,CCL4,CCR1,CLIC2,CXCR4,DUSP1,FCGR2B,FCGR3A/FCGR3B,GZMA,HLA-DQA1,HLA-DRA,IL1B,ITGAM,LCP1,LGALS1,LRRK2,MCL1,MMP2,RCSD1,RUNX3,TLR1,TLR2,VIM
Cellular Movement, Hematological System Development and Function, Immune Cell Trafficking	Migration of mononuclear leukocytes	5.1e-07	Increased	3.041	bias	17	AOC3,CCL18,CCL4,CCR1,CCR5,CXCR4,FYB1,ICAM1,ITGAM,LCP1,LCP2,MCAM,RGS1,TGFB1,TIMP2,VCAM1,WNT5A
Cellular Development, Cellular Growth and Proliferation, Hematological System Development and Function, Lymphoid Tissue Structure and Development	Cell proliferation of T lymphocytes	5.32e-07		-0.415	bias	19	A2M,AIF1,ANXA1,CAV1,CCL4,CCR5,GPNMB,HAVCR2,HLA-DMB,HLA-DPA1,HLA-DPB1,ICAM1,IL1B,IL4I1,LGALS1,LILRB2,TGFB1,VCAM1,VSIG4

## Sheet: Data S5
Supplementary File S1
Data S5
Curated public EMT/mesenchymal signatures
HALLMARK_EPITHELIAL_MESENCHYMAL_TRANSITION; Broad Institute, MSigDB (http://software.broadinstitute.org/gsea/msigdb/cards/HALLMARK_EPITHELIAL_MESENCHYMAL_TRANSITION)	Generic EMT Signature, Tan et al., EMBO, 2014	Subset_Generic EMT Signature_MES, Tan et al., EMBO, 2014	EMT core signature, Gröger et al., PlosOne, 2012
Meta-analysis	Meta-analysis	Meta-analysis	Meta-analysis
200 genes	315 genes	170 genes	131 genes
ABI3BP	KRT19	GAS1	ABCA1
ACTA2	ARG2	CXCL12	ABLIM1
ADAM12	RAB25	ZEB1	ADAM12
ANPEP	CDH1	GLYR1	ADRB2
APLP1	ERBB3	FHL1	AGR2
AREG	FXYD3	FERMT2	ALDH1A3
BASP1	SLC44A4	C1S	ANK3
BDNF	S100P	FYN	BIK
BGN	SCNN1A	WIPF1	C10orf10
BMP1	GALNT3	CYP1B1	C5orf13
CADM1	PRSS8	SERPING1	CA2
CALD1	ELF3	SERPINF1	CD24
CALU	CEACAM6	VCAM1	CDH1
CAP2	TMPRSS4	MAP1B	CDH11
CAPG	CLDN7	TCF4	CDH2
CD44	TACSTD2	SRPX	CDK14
CD59	CLDN3	EMP3	CDKN2C
CDH11	EPCAM	DPT	CDS1
CDH2	SPINT1	CALD1	COL1A1
CDH6	TSPAN1	PTGIS	COL3A1
COL11A1	PLS1	VIM	COL5A1
COL12A1	TMEM30B	CD163	COL6A1
COL16A1	PRR15L	C1R	COL6A3
COL1A1	KRT8	FBN1	CTGF
COL1A2	ST14	FN1	CTSL2
COL3A1	RBM47	FXYD6	CXADR
COL4A1	S100A14	IGF1	CXCL16
COL4A2	C1ORF106	NAP1L3	CYP1B1
COL5A1	NQO1	MRC1	DCN
COL5A2	TOX3	QKI	DLC1
COL5A3	PTK6	MS4A4A	DSG3
COL6A2	TFF1	DCN	ELF3
COL6A3	CLDN4	LOX	EML1
COL7A1	GPRC5A	ANK2	EMP3
COL8A2	TJP3	RECK	EPCAM
COMP	KRT18	LY96	EPHA1
COPA	MAP7	ZFPM2	FAM169A
CRLF1	CKMT1A	CSRP2	FBLN1
CTGF	ESRP1	EFEMP1	FBLN5
CTHRC1	MUC1	RARRES2	FBN1
CXCL1	SPINT2	PTPRC	FGF2
CXCL12	ESRP2	PLEKHO1	FGFR1
CXCL6	CDS1	RGS2	FGFR2
CYR61	PPAP2C	F13A1	FGFR3
DAB2	CEACAM7	JAM2	FN1
DCN	TTC39A	CHRDL1	FST
DKK1	OVOL2	TUBA1A	FSTL1
DPYSL3	EHF	AP1S2	FXYD3
DST	AP1M2	MYLK	GALNT10
ECM1	CEACAM5	DDR2	GJB3
ECM2	LAD1	DSE	GPX3
EDIL3	ARHGAP8	SACS	HAS2
EFEMP2	TFF3	GLIPR1	IFI30
ELN	JUP	CXCL13	IGFBP3
EMP3	CD24	FLRT2	IL18
ENO2	TMC5	PTX3	IL1R1
FAP	MLPH	AKT3	JUP
FAS	ELMO3	COL6A2	KLK10
FBLN1	ERBB2	DPYSL3	KLK7
FBLN2	LLGL2	CDH11	KRT15
FBLN5	DDR1	PDZRN3	KRT17
FBN1	FA2H	ZEB2	LAD1
FBN2	CBLC	CCL2	LAMC2
FERMT2	TMPRSS2	MAFB	LOX
FGF2	LSR	SFRP1	LSR
FLNA	PERP	C14ORF139	LTBP1
FMOD	POF1B	MFAP4	LTBP2
FN1	MYO5C	MAF	LUM
FOXC2	RAB11FIP1	UCHL1	MAP1B
FSTL1	MAPK13	TUBB6	MAP7
FSTL3	KRT7	SRGN	MBP
FUCA1	CEACAM1	HEG1	MME
FZD8	CXADR	KCNJ8	MMP2
GADD45A	ATP2C2	AKAP12	MPZL2
GADD45B	RNF128	EVI2A	MTUS1
GAS1	MPZL2	COL14A1	MYL9
GEM	EPS8L1	AXL	NID2
GJA1	GALNT7	ECM2	NR2F1
GLIPR1	CORO2A	FSTL1	NRP1
GLT25D1	BCAS1	PLN	OCLN
GPC1	TPD52	MYL9	OVOL2
GPX7	ARHGAP32	OLFML3	PKP2
GREM1	FUT2	STON1	PLAT
HTRA1	OR7E14P	SLIT2	PLS1
ID2	GALE	BICC1	PLXNB1
IGFBP2	GRHL2	SOBP	PMP22
IGFBP3	BIK	CLIC4	PPAP2B
IGFBP4	RAPGEFL1	ENPP2	PPL
IL15	STYK1	SAMSN1	PRKCA
IL32	F11R	TPM2	PRRG4
IL6	PKP3	ASPN	PRSS8
IL8	CYB561	COL6A1	PTGER2
INHBA	SH3YL1	IGFBP5	PTX3
ITGA2	GDF15	MOXD1	RAPGEF5
ITGA5	PSCA	AKAP2	RECK
ITGAV	EZR	SLC2A3	RGS4
ITGB1	TJP2	OLFML2B	RHOD
ITGB3	FGFR3	ANGPTL2	S100P
ITGB5	FUT3	PCOLCE	SERPINB1
JUN	BSPRY	COLEC12	SERPINE1
LAMA1	TOM1L1	CTSK	SERPINE2
LAMA2	IRF6	TAGLN	SLC22A4
LAMA3	EPB41L4B	CDH2	SLC27A2
LAMC1	SPDEF	IL10RA	SLC7A5
LAMC2	OCLN	C1ORF54	SLPI
LEPRE1	LRRC1	CEP170	SMPDL3B
LGALS1	C19ORF21	TNS1	SORL1
LOX	ABHD11	CLEC2B	SPINT1
LOXL1	EPS8L2	JAM3	SPOCK1
LOXL2	MYO6	2006-09-01	SRGN
LRP1	TSPAN8	GREM1	ST6GALNAC2
LRRC15	MST1R	VCAN	SULF
LUM	SLC16A5	ZCCHC24	SYK
MAGEE1	GPR56	CRYAB	SYNE1
MATN2	AZGP1	SFRP4	SYT11
MATN3	TOB1	RUNX1T1	TAGLN
MCM7	SLC35A3	FGL2	TFPI
MEST	TRPM4	MS4A6A	TGM2
MFAP5	PHLDA2	PTRF	TMEM158
MGP	VAMP8	GIMAP4	TMEM30B
MMP1	SLC22A18	TWIST1	TNFAIP6
MMP14	AKR1B10	GFPT2	TPD52L1
MMP2	VAV3	LHFP	TPM1
MMP3	SPAG1	CXCR4	TSPAN1
MSX1	ABCC3	SPOCK1	TUBA1A
MXRA5	SYNGR2	SPARC	VCAN
MYL9	STAP2	VSIG4	VIM
MYLK	C4ORF19	GPM6B	WNT5A
NID2	PPL	TRPC1	ZEB1
NNMT	PLLP	SNAI2	ZHX2
NOTCH2	DSG2	GUCY1B3	ZNF165
NT5E	HDHD3	PLXNC1
NTM	CD2AP	SYT11
OXTR	MANSC1	FLI1
PCOLCE	DHCR24	MYH10
PCOLCE2	EPN3	CSF2RB
PDGFRB	TUFT1	TNC
PDLIM4	GMDS	PMP22
PFN2	EXPH5	COL5A2
PLAUR	DSP	MMP2
PLOD1	SDC4	GNG11
PLOD2	IL20RA	CAV1
PLOD3	FAM174B	CDK14
PMEPA1	PTPRF	SDC2
PMP22	SORD	PTGDS
POSTN	GAS1	NR3C1
PPIB	CXCL12	SYNM
PRRX1	ZEB1	FAP
PRSS2	GLYR1	NUAK1
PTHLH	FHL1	WWTR1
PTX3	FERMT2	FBLN1
PVR	C1S	MPDZ
QSOX1	FYN	SYNE1
RGS4	WIPF1	EFEMP2
RHOB	CYP1B1	GIMAP6
SAT1	SERPING1	KIAA1462
SCG2	SERPINF1	CCL8
SDC1	VCAM1	COL15A1
SDC4	MAP1B	CHN1
SERPINE1	TCF4	CRISPLD2
SERPINE2	SRPX	PDGFC
SERPINH1	EMP3	GEM
SFRP1	DPT	ISLR
SFRP4	CALD1	GZMK
SGCB	PTGIS	SPARCL1
SGCD	VIM	BNC2
SGCG	CD163	BGN
SLC6A8	C1R	MEOX2
SLIT2	FBN1	ITM2A
SLIT3	FN1	IFFO1
SNAI2	FXYD6
SNTB1	IGF1
SPARC	NAP1L3
SPOCK1	MRC1
SPP1	QKI
TAGLN	MS4A4A
TFPI2	DCN
TGFB1	LOX
TGFBI	ANK2
TGFBR3	RECK
TGM2	LY96
THBS1	ZFPM2
THBS2	CSRP2
THY1	EFEMP1
TIMP1	RARRES2
TIMP3	PTPRC
TNC	PLEKHO1
TNFAIP3	RGS2
TNFRSF11B	F13A1
TNFRSF12A	JAM2
TPM1	CHRDL1
TPM2	TUBA1A
TPM4	AP1S2
VCAM1	MYLK
VCAN	DDR2
VEGFA	DSE
VEGFC	SACS
VIM	GLIPR1
WIPF1	CXCL13
WNT5A	FLRT2
	PTX3
	AKT3
	COL6A2
	DPYSL3
	CDH11
	PDZRN3
	ZEB2
	CCL2
	MAFB
	SFRP1
	C14ORF139
	MFAP4
	MAF
	UCHL1
	TUBB6
	SRGN
	HEG1
	KCNJ8
	AKAP12
	EVI2A
	COL14A1
	AXL
	ECM2
	FSTL1
	PLN
	MYL9
	OLFML3
	STON1
	SLIT2
	BICC1
	SOBP
	CLIC4
	ENPP2
	SAMSN1
	TPM2
	ASPN
	COL6A1
	IGFBP5
	MOXD1
	AKAP2
	SLC2A3
	OLFML2B
	ANGPTL2
	PCOLCE
	COLEC12
	CTSK
	TAGLN
	CDH2
	IL10RA
	C1ORF54
	CEP170
	TNS1
	CLEC2B
	JAM3
	2006-09-01
	GREM1
	VCAN
	ZCCHC24
	CRYAB
	SFRP4
	RUNX1T1
	FGL2
	MS4A6A
	PTRF
	GIMAP4
	TWIST1
	GFPT2
	LHFP
	CXCR4
	SPOCK1
	SPARC
	VSIG4
	GPM6B
	TRPC1
	SNAI2
	GUCY1B3
	PLXNC1
	SYT11
	FLI1
	MYH10
	CSF2RB
	TNC
	PMP22
	COL5A2
	MMP2
	GNG11
	CAV1
	CDK14
	SDC2
	PTGDS
	NR3C1
	SYNM
	FAP
	NUAK1
	WWTR1
	FBLN1
	MPDZ
	SYNE1
	EFEMP2
	GIMAP6
	KIAA1462
	CCL8
	COL15A1
	CHN1
	CRISPLD2
	PDGFC
	GEM
	ISLR
	GZMK
	SPARCL1
	BNC2
	BGN
	MEOX2
	ITM2A
	IFFO1

## Sheet: Data S6
Supplementary File S1
Data S6
Clinical data and Fisher's Exact Test
All analyses were performed with n=38 (unique patients). The PRRX1high subgroup was compared to a mixed group composed of subgroups PRRX1int1, PRRX1int2 and PRRX1low.
Gender
	PRRX1high subgroup	mixed group
female	6	11		p-value = 0.004483
male	0	21
Primary tumor location
	PRRX1high subgroup	mixed group
right	4	6		p-value = 0.03139
left	2	26
NACT
	PRRX1high subgroup	mixed group
yes	4	8		p-value = 0.05552
no	2	24
TP53
	PRRX1high subgroup	mixed group
mutated	2	25		p-value = 0.0466
wild type	4	7

## Sheet: Data S7
Supplementary File S1
Data S7
Mutation frequencies: Percent of samples mutated in a panel of cancer genes
	PRRX1high	PRRX1int1	PRRX1int2	PRRX1low
	n=6	n=10	n=8	n=14
KRAS	66,7%	0.5	62,5%	57,1%
APC	66,7%	0.5	62,5%	57,1%
TP53	33,3%	0.8	87,5%	71,4%
PIK3CA	16,7%	0.2	0.25	14,3%
SMAD4	16,7%	0.2	37,5%	7,1%
NRAS	0	0.1	12,5%	14,3%

## Sheet: Data S8
Supplementary File S1
Data S8
CRP measurements
PRRX1 subgroup	CRP (mg/L)
high	1.2
high	0.72
high	45
high	2.7
high	8.4
high	10
int1	6.5
int1	0.6
int1	1.9
int1	21
int1	1.9
int1	2.8
int1	3.1
int1	3.9
int1	1.3
int1	3.4
int2	4.9
int2	1.4
int2	18
int2	0.77
int2	1.7
int2	0.74
int2	3.8
int2	7.9
low	2.1
low	4.5
low	3.5
low	5.1
low	1.3
low	0.6
low	7.2
low	1.8
low	1.4
low	3
low	1.2
low	4.7
low	1.9
low	1.4

## Sheet: Data S9
Supplementary File S1
Data S9
List of Proteins Analyzed Using RPPA
	Protein	Gene	Supplier	Cat #	Species		Phospho
	14-3-3-beta	YWHAB	Santa Cruz	sc-628	Rabbit
	14-3-3-epsilon	YWHAE	Santa Cruz	sc-23957	Mouse
	14-3-3-zeta	YWHAZ	Santa Cruz	sc-1019	Rabbit
	4E-BP1	EIF4EBP1	CST	9452	Rabbit
	4E-BP1_pS65	EIF4EBP1	CST	9456	Rabbit		x
	4E-BP1_pT37_T46	EIF4EBP1	CST	9459	Rabbit		x
	53BP1	TP53BP1	CST	4937	Rabbit
	ACC_pS79	ACACA	CST	3661	Rabbit		x
	ACC1	ACACA	Abcam	ab45174	Rabbit
	ACVRL1	ACVRL1	Abcam	ab108207	Rabbit
	ADAR1	ADAR	Abcam	ab88574	Mouse
	Akt	AKT1	CST	4691	Rabbit
	Akt_pS473	AKT1	CST	9271	Rabbit		x
	Akt_pT308	AKT1	CST	2965	Rabbit		x
	AMPKa	PRKAA1	CST	2532	Rabbit
	AMPKa_pT172	PRKAA1	CST	2535	Rabbit		x
	Annexin-I	ANXA1	BD Biosciences	610066	Mouse
	Annexin-VII	ANXA7	BD Biosciences	610668	Mouse
	AR	AR	Abcam	ab52615	Rabbit
	A-Raf	ARAF	CST	4432	Rabbit
	ARHI	DIRAS3	MDACC Laboratory	Bast Lab	Mouse
	ARID1A	ARID1A	Sigma-Aldrich	HPA005456	Rabbit
	Atg3	ATG3	CST	3415	Rabbit
	Atg7	ATG7	CST	8558	Rabbit
	ATM	ATM	CST	2873	Rabbit
	ATM_pS1981	ATM	CST	5883	Rabbit		x
	ATP5A	ATP5A	Abcam	ab14748	Mouse
	ATR_pS428	ATR	Abcam	ab178407	Rabbit		x
	Aurora-B	AIM1	CST	3094	Rabbit
	Axl	AXL	CST	8661	Rabbit
	B7-H3	CD276	CST	14058	Rabbit
	B7-H4	VTCN1	CST	14572	Rabbit
	b-Actin	ACTB	CST	4970	Rabbit
	Bad_pS112	BAD	CST	9291	Rabbit		x
	Bak	BAK1	Abcam	ab32371	Rabbit
	BAP1	BAP1	Santa Cruz	sc-28383	Mouse
	Bax	BAX	CST	2772	Rabbit
	b-Catenin	CTNNB1	CST	9562	Rabbit
	b-Catenin_pT41_S45	CTNNB1	CST	9565	Rabbit		x
	Bcl2	BCL2	Dako	M0887	Mouse
	Bcl2A1	BCL2A1	Abnova	PAB8528	Rabbit
	Bcl-xL	BCL2L1	CST	2762	Rabbit
	Beclin	BECN1	Santa Cruz	sc-10086	Goat
	Bid	BID	Abcam	ab32060	Rabbit
	Bim	BCL2L11	Abcam	ab32158	Rabbit
	B-Raf	BRAF	Abcam	ab33899	Rabbit
	B-Raf_pS445	BRAF	CST	2696	Rabbit		x
	BRD4	BRD4	CST	13440	Rabbit
	c-Abl	ABL1	CST	2862	Rabbit
	Caspase-3	CASP3	Abcam	ab32042	Rabbit
	Caspase-7-cleaved	CASP7	CST	9491	Rabbit
	Caveolin-1	CAV1	CST	3238	Rabbit
	CD171	L1CAM	BioLegend	826701	Mouse
	CD26	DPP4	Abcam	ab28340	Rabbit
	CD29	CD29	BD Biosciences	610467	Mouse
	CD31	PECAM1	Dako	M0823	Mouse
	CD44	CD44	CST	3570	Mouse
	CD49b	ITGA2	BD Biosciences	611016	Mouse
	cdc25C	CDC25C	CST	4688	Rabbit
	CDK1	CDK1	Abcam	ab32384	Rabbit
	Chk1	CHEK1	CST	2360	Mouse
	Chk1_pS296	CHEK1	Abcam	ab79758	Rabbit		x
	Chk1_pS345	CHEK1	CST	2348	Rabbit		x
	Chk2	CHEK2	CST	3440	Mouse
	Chk2_pT68	CHEK2	CST	2197	Rabbit		x
	c-Jun_pS73	JUN	CST	9164	Rabbit		x
	c-Kit	KIT	Abcam	ab32363	Rabbit
	Claudin-7	CLDN7	Novus Biologicals	NB100-91714	Rabbit
	c-Met_pY1234_Y1235	MET	CST	3129	Rabbit		x
	c-Myc	MYC	Santa Cruz	sc-764	Rabbit
	COG3	COG3	ProteinTech	11130-1-AP	Rabbit
	Collagen-VI	COL6A1	Santa Cruz	sc-20649	Rabbit
	Complex-II-Subunit	SDHB	Invitrogen	459230	Mouse
	Connexin-43	CNST43	CST	3512	Rabbit
	Coup-TFII	NR2F2	CST	6434	Rabbit
	Cox2	CMC2	CST	4842	Rabbit
	Cox-IV	PTGS3	Abcam	ab14744	Mouse
	C-Raf	RAF1	Millipore	04-739	Rabbit
	C-Raf_pS338	RAF1	CST	9427	Rabbit		x
	CXCR4	CXCR4	Abcam	ab2074	Rabbit
	Cyclin-B1	CCNB1	Epitomics	1495-1	Rabbit
	Cyclin-D1	CCND1	Santa Cruz	sc-718	Rabbit
	Cyclin-D3	CCND3	CST	2936	Mouse
	Cyclin-E1	CCNE1	Santa Cruz	sc-247	Mouse
	Cyclophilin-F	PPIF	Abcam	ab110324	Mouse
	Cytokeratin-19	KRT19	Dako	M0888	Mouse
	D-a-Tubulin	TUBA1A	Abcam	ab48389	Rabbit
	DJ1	PARK7	Abcam	ab76008	Rabbit
	DM-Histone-H3	HISTH3	Millipore	07-030	Rabbit
	DM-K9-Histone-H3	H3K9ME2	Abcam	ab32521	Rabbit
	DUSP4	DUSP4	CST	5149	Rabbit
	Dvl3	DVL3	CST	3218	Rabbit
	E2F1	E2F1	Santa Cruz	sc-251	Mouse
	E-Cadherin	CDH1	CST	3195	Rabbit
	eEF2	EEF2	CST	2332	Rabbit
	eEF2K	EEF2K	CST	3692	Rabbit
	EGFR	EGFR	CST	2232	Rabbit
	EGFR_pY1068	EGFR	CST	2234	Rabbit		x
	EGFR_pY1173	EGFR	Abcam	ab32578	Rabbit		x
	eIF4A1	EIF4A1	#	#	#
	eIF4E	EIF4E	CST	9742	Rabbit
	eIF4E_pS209	EIF4E	Abcam	ab76256	Rabbit		x
	eIF4G	EIF4G1	CST	2498	Rabbit
	Elk1_pS383	ELK1	CST	9181	Rabbit		x
	EMA	EMA	Dako	M061329-2	Mouse
	ER	ESR1	Lab Vision	RM-9101	Rabbit
	ERCC1	ERCC1	Santa Cruz	sc-17809	Mouse
	ERCC5	ERCC5	ProteinTech	11331-1-AP	Rabbit
	Ets-1	ETS1	Bethyl	A303-501A	Rabbit
	FAK	PTK2	Abcam	ab40794	Rabbit
	FAK_pY397	PTK2	CST	3283	Rabbit		x
	FASN	FASN	CST	3180	Rabbit
	Fibronectin	FN1	Epitomics	1574-1	Rabbit
	FoxM1	FOXM1	CST	5436	Rabbit
	FoxO3a	FOX3	CST	2497	Rabbit
	FoxO3a_pS318_S321	FOXO3	CST	9465	Rabbit		x
	FRA-1	FOSL1	Santa Cruz	sc-605	Rabbit
	G6PD	G6PD	Santa Cruz	sc-373887	Mouse
	Gab2	GAB2	CST	3239	Rabbit
	GAPDH	GAPDH	Life Technologies	AM4300	Mouse
	GATA3	GATA3	BD Biosciences	558686	Mouse
	GCN5L2	KAT2A	CST	3305	Rabbit
	Glutamate-D1-2	GLUD	CST	12793	Rabbit
	Glutaminase	GLS	Abcam	ab156876	Rabbit
	GPBB	PYGM	Novus Biologicals	NBP1-32799	Rabbit
	GSK-3a-b	GSK3A/GSK3B	Santa Cruz	sc-7291	Mouse
	GSK-3a-b_pS21_S9	GSK3A GSK3B	CST	9331	Rabbit		x
	Gys	GYS1	CST	3886	Rabbit
	Gys_pS641	GYS1	CST	3891	Rabbit		x
	H2AX_pS140	H2AFX	Pierce Biotechnology	MA1-2022	Mouse		x
	HER2	ERBB2	Lab Vision	MS-325-P1	Mouse
	HER2_pY1248	ERBB2	R&D Systems	AF1768	Rabbit		x
	HER3	ERBB3	Santa Cruz	sc-285	Rabbit
	HER3_pY1289	ERBB3	CST	4791	Rabbit		x
	Heregulin	NRG1	CST	2573	Rabbit
	HES1	HES1	CST	11988	Rabbit
	Hexokinase-II	HK2	CST	2867	Rabbit
	HIAP	BIRC2	Millipore	07-759	Rabbit
	Hif-1-alpha	HIF1A	BD Biosciences	610958	Mouse
	Histone-H3	HIST3H3	Abcam	ab1791	Rabbit
	HSP27	HSBP1	CST	2402	Mouse
	HSP27_pS82	HSBP1	CST	2401	Rabbit		x
	HSP70	HSPA1A	CST	4872	Rabbit
	IGF1R_pY1135_Y1136	IGF1R	CST	3024	Rabbit		x
	IGFBP2	IGFBP2	CST	3922	Rabbit
	IGFBP5	IGFBP5	Santa Cruz	sc-6006	Goat
	IGFRb	IGF1R	CST	3027	Rabbit
	INPP4b	INPP4B	CST	4039	Rabbit
	IRF-1	IRF1	Santa Cruz	sc-497	Rabbit
	IRS1	IRS1	Millipore	06-248	Rabbit
	JAB1	JAB1	Santa Cruz	sc-13157	Mouse
	Jagged1	JAG1	Abcam	ab109536	Rabbit
	Jak2	JAK2	CST	3230	Rabbit
	JNK_pT183_Y185	MAPK8	CST	4668	Rabbit		x
	JNK2	MAPK9	CST	4672	Rabbit
	LC3A-B	LC3AB	CST	4108	Rabbit
	Lck	LCK	CST	2752	Rabbit
	LDHA	LDHA	CST	3582	Rabbit
	MAPK_pT202_Y204	MAPK3	CST	4377	Rabbit		x
	Mcl-1	MCL1	CST	5453	Rabbit
	MCT4	SLC16A4	Millipore	AB3314P	Rabbit
	MDM2_pS166	MDM2	CST	3521	Rabbit		x
	MEK1	MAP2K1	Epitomics	1235-1	Rabbit
	MEK1_pS217_S221	MAP2K1	CST	9154	Rabbit		x
	MEK2	MAP2K2	CST	9125	Rabbit
	Merlin	NF2	Novus Biologicals	22710002	Rabbit
	MIF	MIF	Santa Cruz	sc-20121	Rabbit
	MIG6	ERRFI1	Sigma-Aldrich	WH0054206M1	Mouse
	Mitochondria	MTCO2	Abcam	ab3298	Mouse
	MMP2	MMP2	CST	4022	Rabbit
	Mnk1	MKNK1	CST	2195	Rabbit
	MSH2	MSH2	CST	2850	Mouse
	MSH6	MSH6	Novus Biologicals	22030002	Rabbit
	mTOR	MTOR	CST	2983	Rabbit
	mTOR_pS2448	MTOR	CST	2971	Rabbit		x
	Myosin-11	MYH11	Novus Biologicals	21370002	Rabbit
	Myosin-IIa_pS1943	MYO2A	CST	5026	Rabbit		x
	Myt1	MYT1	CST	4282	Rabbit
	NAPSIN-A	NAPSA	Abcam	ab129189	Rabbit
	N-Cadherin	CDH2	CST	4061	Rabbit
	NDRG1_pT346	NDRG1	CST	3217	Rabbit		x
	NDUFB4	NDUFB4	Abcam	ab110243	Mouse
	NF-kB-p65_pS536	NFKB1	CST	3033	Rabbit		x
	Notch1	NOTCH1	CST	3268	Rabbit
	Notch3	NOTCH3	Santa Cruz	sc-5593	Rabbit
	N-Ras	NRAS	Santa Cruz	sc-31	Mouse
	p16INK4a	CDKN2A	Abcam	ab81278	Rabbit
	p21	CDKN1A	Santa Cruz	sc-397	Rabbit
	p27_pT157	CDKN1B	R&D Systems	AF1555	Rabbit		x
	p27_pT198	CDKN1B	Abcam	ab64949	Rabbit		x
	p27-Kip-1	CDKN1B	Abcam	ab32034	Rabbit
	p38_pT180_Y182	MAPK14	CST	9211	Rabbit		x
	p38-MAPK	MAPK14	CST	9212	Rabbit
	p44-42-MAPK	MAPK3	CST	4695	Rabbit
	p53	TP53	CST	9282	Rabbit
	p70-S6K_pT389	RPS6KB1	CST	9205	Rabbit		x
	p70-S6K1	RPS6KB1	Abcam	ab32529	Rabbit
	p90RSK_pT573	RPS6K	CST	9346	Rabbit		x
	PAI-1	SERPINE1	BD Biosciences	612024	Mouse
	PAR	PAR	Trevigen	4336-BPC-100	Rabbit
	PARP1	PARP1	Santa Cruz	sc-7150	Rabbit
	Paxillin	PXN	Epitomics	1500-1	Rabbit
	P-Cadherin	CDH3	CST	2130	Rabbit
	PCNA	PCNA	Abcam	ab29	Mouse
	Pdcd-1L1	PDCD1	Santa Cruz	sc-19090	Goat
	Pdcd4	PDCD4	Rockland	600-401-965	Rabbit
	PDGFR-b	PDGFR	CST	3169	Rabbit
	PDK1	PDK1	CST	3062	Rabbit
	PDK1_pS241	PDK1	CST	3061	Rabbit		x
	PD-L1	CD274	CST	13684	Rabbit
	PEA-15	PEA15	CST	2780	Rabbit
	PEA-15_pS116	PEA15	Invitrogen	44-836G	Rabbit		x
	PI3K-p110-a	PIK3C2A	CST	4255	Rabbit
	PI3K-p110-b	PIK3BC	Santa Cruz	sc-376412	Mouse
	PI3K-p85	PIK3R1	Millipore	06-195	Rabbit
	PKA-a	PRKAR1A	CST	5675	Rabbit
	PKC-a	PRKCA	Millipore	05-154	Mouse
	PKC-a_pS657	PRKCA	Millipore	06-822	Rabbit		x
	PKC-b-II_pS660	PRKCB	CST	9371	Rabbit		x
	PKC-delta_pS664	PRKCD	Millipore	07-875	Rabbit		x
	PKM2	PKM2	CST	4053	Rabbit
	PLC-gamma2_pY759	PLCG2	CST	3874	Rabbit		x
	PLK1	PLK1	CST	4513	Rabbit
	PMS2	PMS2	Novus Biologicals	22510002	Rabbit
	Porin	VDAC1	Abcam	ab14734	Mouse
	PR	PGR	Abcam	ab32085	Rabbit
	PRAS40	AKT1S1	Invitrogen	AHO1031	Mouse
	PRAS40_pT246	AKT1S1	Life Technologies	441100G	Rabbit		x
	PREX1	PREX1	Abcam	ab102739	Rabbit
	PTEN	PTEN	CST	9552	Rabbit
	Puma	BBC3	CST	4976	Rabbit
	PYGM	PYGM	Novus Biologicals	H00005837-M10	Mouse
	Rab11	RAB11A	CST	3539	Rabbit
	Rab25	RAB25	CST	4314	Rabbit
	Rad50	RAD50	Millipore	05-525	Mouse
	Rad51	RAD51	CST	8875	Rabbit
	Raptor	RPTOR	CST	2280	Rabbit
	Rb_pS807_S811	RB1	CST	9308	Rabbit		x
	RBM15	RBM15	Novus Biologicals	21390002	Rabbit
	Rheb	RHEB	R&D Systems	MAB3426	Mouse
	Rictor	RICTOR	CST	2114	Rabbit
	Rictor_pT1135	RICTOR	CST	3806	Rabbit		x
	Rock-1	ROCK1	Santa Cruz	sc-5560	Rabbit
	RPA32	RPA32	CST	2208	Rat
	RPA32_pS4_S8	RPA32	Bethyl	A300-245A	Rabbit		x
	RSK	RPS6KA1	CST	9347	Rabbit
	S6	RPS6	CST	2317	Mouse
	S6_pS235_S236	RPS6	CST	2211	Rabbit		x
	S6_pS240_S244	RPS6	CST	2215	Rabbit		x
	SCD	SCD	Santa Cruz	sc-58420	Mouse
	SDHA	SDHA	CST	11998	Rabbit
	SF2	SRSF1	Invitrogen	32-4500	Mouse
	Shc_pY317	SHC1	CST	2431	Rabbit		x
	SHP-2_pY542	PTPN11	CST	3751	Rabbit		x
	SLC1A5	SLC1A5	Sigma-Aldrich	HPA035240	Rabbit
	Smad1	SMAD1	Abcam	ab33902	Rabbit
	Smad3	SMAD3	Abcam	ab40854	Rabbit
	Smad4	SMAD4	Santa Cruz	sc-7966	Mouse
	Sox2	SOX2	CST	2748	Rabbit
	Src	SRC	Millipore	05-184	Mouse
	Src_pY416	SRC	CST	2101	Rabbit		x
	Src_pY527	SRC	CST	2105	Rabbit		x
	Stat3	STAT3	CST	4904	Rabbit
	Stat3_pY705	STAT3	CST	9131	Rabbit		x
	Stat5a	STAT5A	Abcam	ab32043	Rabbit
	Stathmin-1	STMN1	Abcam	ab52630	Rabbit
	Syk	SYK	Santa Cruz	sc-1240	Mouse
	Tau	MAPT	Millipore	05-348	Mouse
	TAZ	TAZ	CST	4883	Rabbit
	TFAM	TFAM	CST	7495	Rabbit
	TFRC	TFRC	Novus Biologicals	22500002	Rabbit
	TIGAR	TIGAR	Abcam	ab137573	Rabbit
	Transglutaminase	TGM2	Lab Vision	MS-224-P1	Mouse
	TSC1	TSC1	CST	4906	Rabbit
	TTF1	TTF1	Abcam	ab76013	Rabbit
	Tuberin	TSC2	Abcam	ab32554	Rabbit
	Tuberin_pT1462	TSC2	CST	3617	Rabbit		x
	TWIST	TWIST1	Santa Cruz	sc-81417	Mouse
	Tyro3	TYRO3	CST	5585	Rabbit
	UBAC1	UBAC1	Sigma-Aldrich	HPA005651	Rabbit
	Ubq-Histone-H2B	H2BFM	Millipore	05-1312	Mouse
	UGT1A	UGT1A	Santa Cruz	sc-271268	Mouse
	VEGFR-2	KDR	CST	2479	Rabbit
	VHL	VHL	BD Biosciences	556347	Mouse
	Vimentin	VIM	Dako	M0725	Mouse
	Wee1	WEE1	CST	4936	Rabbit
	XBP-1	XBP1	Santa Cruz	sc-32136	Goat
	XIAP	XIAP	CST	2042	Rabbit
	XPA	XPA	Santa Cruz	sc-56813	Mouse
	XPF	XPF	Abcam	ab3299	Mouse
	XRCC1	XRCC1	CST	2735	Rabbit
	YAP	YAP1	Santa Cruz	sc-15407	Rabbit
	YAP_pS127	YAP1	CST	4911	Rabbit		x
	YB1	YBX1	Novus Biologicals	17250002	Rabbit
	YB1_pS102	YBX1	CST	2900	Rabbit		x
